# Supplementary material for: Association of ABC Efflux Transporter Genetic Variants and Adverse Drug Reactions and Survival in Patients with Non-Small Lung Cancer
Source: Genes (Basel). 2025 Apr 15;16(4):453. doi: 10.3390/genes16040453 (PMC12026804; doi:10.3390/genes16040453)
Supplement: Supplementary file 1 [file genes-16-00453-s001.zip]

Archive with 1 entries (1 files):
- genes-3554063-supplementary.pdf
